# Supplementary material for: Seamless, rapid, and accurate analyses of outbreak genomic data using split k-mer analysis
Source: Genome Res. 2024 Oct;34(10):1661–73. doi: 10.1101/gr.279449.124 (PMC11529842; doi:10.1101/gr.279449.124)
Supplement: Supplement 2 [file Supplemental_code.zip]

Archive with 7 entries (6 files):
- compareALI-main.zip
- ska.rust-0.3.8.tar.gz
- ska_simulations-0.1.0.tar.gz
- __MACOSX/
- __MACOSX/._compareALI-main.zip
- __MACOSX/._ska.rust-0.3.8.tar.gz
- __MACOSX/._ska_simulations-0.1.0.tar.gz
